# Supplementary material for: A novel type of phytosulfokine, PSK-ε, positively regulates root elongation and formation of lateral roots and root nodules in Medicago truncatula
Source: Plant Signal Behav. 2022 Nov 10;17(1):2134672. doi: 10.1080/15592324.2022.2134672 (PMC9662189; doi:10.1080/15592324.2022.2134672)
Supplement: Supplemental Material [file KPSB_A_2134672_SM6872.zip]

Archive with 3 entries (3 files):
- Figure S1.jpg
- Figure S2.jpg
- Table S1.docx
